# Supplementary material for: Diploid genome assembly of Kluyveromyces marxianus NRRL Y-50883 (SLP1)
Source: G3 (Bethesda). 2021 Oct 13;12(1):jkab347. doi: 10.1093/g3journal/jkab347 (PMC8728037; doi:10.1093/g3journal/jkab347)
Supplement: jkab347_Supplementary_Data [file jkab347_supplementary_data.zip]

Archive with 2 entries (2 files):
- GENETICS-G3-2021-402790-s01.eps
- jkab347_Supplementary_Data.zip
