# Supplementary material for: Diploid genome assembly of Kluyveromyces marxianus NRRL Y-50883 (SLP1)
Source: G3 (Bethesda). 2021 Oct 13;12(1):jkab347. doi: 10.1093/g3journal/jkab347 (PMC8728037; doi:10.1093/g3journal/jkab347)
Supplement: jkab347_Supplementary_Figure [file jkab347_supplementary_figure.zip]

Archive with 1 entries (1 files):
- jkab347_Supplementary_Figure.eps
